# Supplementary material for: Risk of SARS-CoV-2 Reinfection 3 Years after the Start of the Pandemic: A Population-Level Observational Study
Source: Life (Basel). 2023 Oct 24;13(11):2111. doi: 10.3390/life13112111 (PMC10672528; doi:10.3390/life13112111)
Supplement: Supplementary file 1 [file life-13-02111-s001.zip]

Archive with 1 entries (1 files):
- life-2607426-supplementary.pdf
